# Supplementary material for: A retrospective analysis of setup and intrafraction positional variation in stereotactic radiotherapy treatments
Source: J Appl Clin Med Phys. 2020 Nov 3;21(12):109–19. doi: 10.1002/acm2.13076 (PMC7769413; doi:10.1002/acm2.13076)
Supplement: Supplementary file 1 — Data S1. An anonymised SQL database containing all patient shift data stored by ExacTrac for all treatments investigated in this work. [file ACM2-21-109-s001.zip]

Archive with 1 entries (1 files):
- acm213076-sup-0001-Data.db
